# Supplementary material for: Cell cycle gene regulation dynamics revealed by RNA velocity and deep-learning
Source: Nat Commun. 2022 May 23;13:2865. doi: 10.1038/s41467-022-30545-8 (PMC9126911; doi:10.1038/s41467-022-30545-8)
Supplement: Supplementary file 5 — Supplementary Data 1 [file 41467_2022_30545_MOESM5_ESM.xlsx]

## Sheet: Foglio1
Genes used to infer the phase in mESC	Not included in GO term cell cycle
Ankrd17	Arl6ip1
Anp32b	Calm2
Apbb2	Cdca2
Arl6ip1	Ckap2l
Aspm	Ckap5
Atrx	2021-01-01
Aurka	Hat1
Aurkb	Hmmr
Azin1	Kif4
Birc5	Mis18bp1
Bora	Trim59
Brca2	Tuba1c
Brd4	Uhrf1
Bub1
Bub1b
Bub3
Calm2
Calr
Ccna2
Ccnb1
Ccnb2
Ccnd1
Ccne1
Ccnf
Cdc20
Cdc25a
Cdc25c
Cdc26
Cdc27
Cdc45
Cdc6
Cdca2
Cdca5
Cdk1
Cdk5rap2
Cdk7
Cdk9
Cdkn1b
Cdkn2d
Cdkn3
Cdt1
Cenpe
Cenpf
Cep120
Cep192
Cep85
Chek2
Chmp5
Chordc1
Cit
Ckap2l
Ckap5
Cks1b
Cks2
Cradd
Crebbp
Crlf3
Dbf4
Dctn1
Ddx11
Dot1l
Dtl
Dync1li1
Dyrk3
E2f1
E2f3
Ect2
Ezh2
Fam83d
Fbxo5
Fen1
Fzr1
Gadd45b
2020-01-01
Gigyf2
Hat1
Hmmr
Hsp90ab1
Hspa8
Incenp
Ino80
Jade1
Junb
Kif11
Kif14
Kif20a
Kif20b
Kif23
Kif4
Kifc1
Mad1l1
Mad2l1
Mastl
Mcph1
Mepce
Mis18bp1
Mki67
Nanog
Ndc80
Nek2
Nipbl
Numa1
Nusap1
Orc1
Phb2
Phip
Pik3c3
Pin1
Pkp4
Plk1
Ppp2ca
Prc1
Psrc1
Pttg1
Pum1
Racgap1
Rad21
Rad50
Ranbp1
Rbm38
Rcc1
Rdx
Rhoa
Riok2
Rnf167
Rnf4
Rpa2
Rpa3
Rptor
Sde2
Senp6
Sfpq
Sgo2a
Son
Spag5
Spdl1
Srpk2
Tacc3
Taf6
Taok3
Tfdp2
Ticrr
Timeless
Tipin
Top2a
Topbp1
Tpx2
Trim59
Ttc28
Ttk
Tuba1c
Ube2c
Uhrf1
Wdr76
Wee1
Ythdf2
Zfp36l1
Zwint
